# Supplementary material for: Neurosecretory Protein GL Promotes Normotopic Fat Accumulation in Male ICR Mice
Source: Int J Mol Sci. 2022 Jun 10;23(12):6488. doi: 10.3390/ijms23126488 (PMC9223635; doi:10.3390/ijms23126488)
Supplement: Supplementary file 1 [file ijms-23-06488-s001.zip]

Archive with 1 entries (1 files):
- ijms-1737105-supplementary.pdf
